# Supplementary material for: 5-(1H-Tetra­zol-5-yl)-1H-indole monohydrate
Source: Acta Crystallogr Sect E Struct Rep Online. 2011 May 28;67(Pt 6):o1554. doi: 10.1107/S1600536811018575 (PMC3120397; doi:10.1107/S1600536811018575)
Supplement: Supplementary file 2 [file e-67-o1554-Isup2.hkl]

# 
# h,k,l, Fc-squared, Fo-squared, sigma(Fo-squared) and status flag 
# 
data_I
_shelx_title ' qzr in P2(1)2(1)2(1)' 
_shelx_refln_list_code          4 
_shelx_F_calc_maximum      181.81 
_exptl_crystal_F_000       424.00 
_reflns_d_resolution_high  0.7701 
 
loop_ 
 _symmetry_equiv_pos_as_xyz 
 'x, y, z' 
 '-x+1/2, -y, z+1/2' 
 '-x, y+1/2, -z+1/2' 
 'x+1/2, -y+1/2, -z' 
 
_cell_length_a     6.8978 
_cell_length_b     9.9526 
_cell_length_c    13.7128 
_cell_angle_alpha  90.000 
_cell_angle_beta   90.000 
_cell_angle_gamma  90.000 
 
_shelx_F_squared_multiplier     1.000 
 
loop_ 
 _refln_index_h 
 _refln_index_k 
 _refln_index_l 
 _refln_F_squared_calc 
 _refln_F_squared_meas 
 _refln_F_squared_sigma 
 _refln_observed_status 
   2   0   0     6322.06     6908.90    101.51 o 
   4   0   0    11403.17    11674.17    120.34 o 
   6   0   0     1921.01     1904.91     48.40 o 
   8   0   0       50.05       48.96      9.97 o 
   1   1   0       87.55       93.30      2.59 o 
   2   1   0     2287.71     2298.82     21.30 o 
   3   1   0        3.43        2.60      1.13 o 
   4   1   0      317.06      323.67     12.65 o 
   5   1   0        2.90        2.67      1.77 o 
   6   1   0       28.22       28.17      3.00 o 
   7   1   0        0.09       -1.44      2.80 o 
   8   1   0       96.40       79.17     11.87 o 
   0   2   0     2100.48     1915.32     23.89 o 
   1   2   0      194.38      195.22      3.33 o 
   2   2   0       15.50       13.69      1.11 o 
   3   2   0      448.97      461.19      8.92 o 
   4   2   0      285.27      269.77      5.33 o 
   5   2   0       19.89       19.68      2.35 o 
   6   2   0        2.59        0.94      1.96 o 
   7   2   0       19.78       16.84      3.82 o 
   8   2   0       15.91       12.97      5.27 o 
   1   3   0      927.49      895.19      8.13 o 
   2   3   0       37.11       33.86      2.27 o 
   3   3   0      110.71      111.47      4.39 o 
   4   3   0       25.95       22.14      2.03 o 
   5   3   0       63.62       66.51      3.96 o 
   6   3   0        1.83        3.48      2.51 o 
   7   3   0        0.00        0.95      5.78 o 
   8   3   0        0.30        1.55      4.08 o 
   0   4   0      625.85      617.21     19.06 o 
   1   4   0        4.24        4.54      1.35 o 
   2   4   0        0.06        1.36      1.61 o 
   3   4   0        8.93       13.77      1.80 o 
   4   4   0       69.31       64.67      4.13 o 
   5   4   0       38.74       33.25      3.10 o 
   6   4   0        0.57        0.05      2.81 o 
   7   4   0        0.35        3.03      3.89 o 
   8   4   0        1.54        1.20      4.45 o 
   1   5   0     1110.78     1179.71     12.45 o 
   2   5   0        7.24        6.15      1.00 o 
   3   5   0       94.88       99.05      3.60 o 
   4   5   0        1.15        5.00      2.38 o 
   5   5   0      324.28      308.67     12.74 o 
   6   5   0        0.25       -1.14      3.19 o 
   7   5   0       10.69        6.94      5.57 o 
   8   5   0        1.80        0.32      4.28 o 
   0   6   0        5.39        8.19      2.36 o 
   1   6   0        8.00       11.33      1.84 o 
   2   6   0        4.54       12.41      4.04 o 
   3   6   0       18.38       20.12      2.39 o 
   4   6   0        7.19        3.14      3.01 o 
   5   6   0        0.25        1.98      3.47 o 
   6   6   0        0.00        5.61      4.32 o 
   7   6   0       14.99       15.92      5.43 o 
   1   7   0      538.90      555.36     11.74 o 
   2   7   0       88.58       89.94      5.00 o 
   3   7   0      217.73      198.16      6.56 o 
   4   7   0        6.68        8.71      4.26 o 
   5   7   0      155.71      164.42      8.84 o 
   6   7   0        7.30        8.20      4.56 o 
   7   7   0        6.87        5.72      5.02 o 
   0   8   0      489.85      461.25     13.54 o 
   1   8   0        0.49        1.15      2.07 o 
   2   8   0      108.20      103.41      5.12 o 
   3   8   0       21.12       21.78      4.51 o 
   4   8   0       79.56       70.45      6.05 o 
   5   8   0       17.27       18.28      4.61 o 
   6   8   0      121.34      118.17      9.46 o 
   7   8   0        0.33       -1.32      4.56 o 
   1   9   0        2.80        4.57      2.30 o 
   2   9   0        5.02       10.19      5.94 o 
   3   9   0       30.25       31.21      5.15 o 
   4   9   0        1.10        2.26      3.94 o 
   5   9   0        3.83        3.49      4.67 o 
   6   9   0        4.51        6.54      5.10 o 
   0  10   0       65.04       62.66      6.62 o 
   1  10   0       22.47       20.93      4.62 o 
   2  10   0        2.07        2.78      3.36 o 
   3  10   0       40.03       49.67      6.77 o 
   4  10   0       28.80       25.86      5.91 o 
   5  10   0        1.07       11.23      7.12 o 
   1  11   0       14.24       27.11      5.57 o 
   2  11   0       37.60       50.76      7.04 o 
   3  11   0        0.00       -0.17      3.80 o 
   4  11   0        5.85       12.16      9.14 o 
   0  12   0        6.99        2.42      9.00 o 
   1  12   0        5.41        6.02      5.24 o 
   2  12   0        1.21        0.15      3.85 o 
   3  12   0       16.00       26.53      6.80 o 
   1   0   1        0.39        0.34      0.25 o 
   2   0   1    33054.11    33550.19    174.65 o 
   3   0   1       72.76       73.79      3.76 o 
   4   0   1     3448.97     3620.74     33.43 o 
   5   0   1       13.25       20.11      2.96 o 
   6   0   1      421.20      418.07      9.56 o 
   7   0   1       19.11       21.32      3.56 o 
   8   0   1      429.51      345.12     13.98 o 
   1   1   1       23.32       27.24      0.53 o 
   2   1   1     6869.20     6892.98     40.57 o 
   3   1   1       40.91       42.17      1.28 o 
   4   1   1      107.66      117.49      2.52 o 
   5   1   1       22.98       22.98      1.82 o 
   6   1   1      362.40      339.12      5.94 o 
   7   1   1        2.69        0.79      1.82 o 
   8   1   1       19.03       19.96      3.66 o 
   0   2   1      124.01      129.72      3.89 o 
   1   2   1     2113.30     2049.19     24.42 o 
   2   2   1      385.74      355.83      2.99 o 
   3   2   1      130.74      132.13      2.30 o 
   4   2   1       12.33       13.89      1.37 o 
   5   2   1      130.43      122.18      3.38 o 
   6   2   1       20.95       20.70      2.19 o 
   7   2   1        3.21        4.30      2.20 o 
   8   2   1        0.99       -0.03      2.36 o 
   0   3   1      855.18      897.91     12.25 o 
   1   3   1      245.77      240.77      3.37 o 
   2   3   1       71.48       76.61      1.48 o 
   3   3   1      122.84      112.07      1.81 o 
   4   3   1       45.00       44.31      2.43 o 
   5   3   1        8.88       13.15      1.69 o 
   6   3   1        1.09        3.08      2.08 o 
   7   3   1        2.67       -2.28      2.35 o 
   8   3   1        0.55        0.78      2.93 o 
   0   4   1       17.95       21.16      2.15 o 
   1   4   1       20.12       20.28      0.94 o 
   2   4   1       40.50       39.29      1.02 o 
   3   4   1       36.39       37.84      2.47 o 
   4   4   1        2.14        2.73      1.79 o 
   5   4   1       12.15       12.95      2.13 o 
   6   4   1        2.97        6.47      2.19 o 
   7   4   1       16.17       17.77      3.52 o 
   8   4   1        1.97        3.68      3.48 o 
   0   5   1      214.88      199.31      5.92 o 
   1   5   1      797.78      851.86      7.33 o 
   2   5   1      171.78      156.50      2.79 o 
   3   5   1      631.55      590.77     15.30 o 
   4   5   1       48.24       47.80      2.86 o 
   5   5   1       50.98       50.59      3.07 o 
   6   5   1       14.58       20.26      3.23 o 
   7   5   1       66.94       60.02      4.87 o 
   8   5   1        1.69       -0.58      3.16 o 
   0   6   1      541.35      561.94      9.07 o 
   1   6   1      245.01      251.90      3.61 o 
   2   6   1       25.89       22.39      1.16 o 
   3   6   1      174.75      159.03      4.06 o 
   4   6   1      116.69      115.57      3.93 o 
   5   6   1       34.56       41.04      3.61 o 
   6   6   1       15.99       25.37      3.59 o 
   7   6   1       12.25       14.03      3.62 o 
   0   7   1        0.38        0.29      1.80 o 
   1   7   1      123.72      120.91      2.85 o 
   2   7   1      169.52      169.42      3.56 o 
   3   7   1       89.39       89.46      3.68 o 
   4   7   1       18.45       19.78      2.84 o 
   5   7   1       16.34       19.52      3.36 o 
   6   7   1       21.61       22.27      4.03 o 
   7   7   1       17.42       27.04      4.66 o 
   0   8   1        0.47        2.00      2.63 o 
   1   8   1      194.17      191.49      4.36 o 
   2   8   1      468.84      448.17      7.56 o 
   3   8   1      184.96      183.38      5.34 o 
   4   8   1      161.64      155.78      6.08 o 
   5   8   1       16.77       21.99      3.76 o 
   6   8   1       22.76       28.53      4.28 o 
   7   8   1       31.32       25.71      4.96 o 
   0   9   1        1.74        0.61      2.17 o 
   1   9   1        1.02        3.91      1.59 o 
   2   9   1       67.20       59.35      3.66 o 
   3   9   1        6.60       16.02      3.60 o 
   4   9   1       30.39       26.77      3.74 o 
   5   9   1        8.20       12.67      3.71 o 
   6   9   1        6.16       11.19      4.05 o 
   0  10   1        7.20        1.55      2.40 o 
   1  10   1       21.33       24.93      2.37 o 
   2  10   1       25.14       29.06      3.63 o 
   3  10   1       10.62       17.62      4.28 o 
   4  10   1        3.73        4.32      3.17 o 
   5  10   1        3.82        5.76      3.79 o 
   0  11   1       40.27       44.27      4.66 o 
   1  11   1       11.81       11.56      2.99 o 
   2  11   1       13.28       17.50      3.77 o 
   3  11   1       27.21       37.83      4.46 o 
   4  11   1        5.11        5.23      3.32 o 
   0  12   1        0.69       14.98      8.82 o 
   1  12   1       20.76       29.25      4.66 o 
   2  12   1        9.78        7.68      3.58 o 
   3  12   1        0.04        1.84      3.21 o 
   1   0   2      485.46      499.05      9.69 o 
   2   0   2     1690.71     1769.63     32.09 o 
   3   0   2       17.48       17.68      1.70 o 
   4   0   2      269.51      289.40      7.96 o 
   5   0   2       58.83       63.44      3.46 o 
   6   0   2      504.75      478.04     12.03 o 
   7   0   2        2.97        0.26      2.26 o 
   8   0   2       13.09       11.47      5.52 o 
   0   1   2     5391.14     5313.82     29.07 o 
   1   1   2     1477.01     1425.47     16.15 o 
   2   1   2       89.80       86.02      1.55 o 
   3   1   2      278.19      286.95      3.85 o 
   4   1   2      789.63      769.86     16.89 o 
   5   1   2       83.19       80.45      2.93 o 
   6   1   2       46.56       54.09      2.72 o 
   7   1   2       31.04       30.42      2.80 o 
   8   1   2       50.07       42.12      4.46 o 
   0   2   2       29.93       28.76      1.58 o 
   1   2   2      788.15      780.14      7.96 o 
   2   2   2     1721.66     1573.65     12.41 o 
   3   2   2      390.40      377.55      6.86 o 
   4   2   2       23.22       21.17      1.23 o 
   5   2   2        2.05        2.11      1.08 o 
   6   2   2       36.32       36.32      3.28 o 
   7   2   2        2.09        3.19      2.45 o 
   8   2   2        0.39       13.63      8.34 o 
   0   3   2      687.21      636.86      7.49 o 
   1   3   2       26.19       27.53      0.95 o 
   2   3   2      200.47      187.90      3.05 o 
   3   3   2       41.17       38.92      1.41 o 
   4   3   2       83.98       68.05      1.82 o 
   5   3   2       13.31       15.14      1.49 o 
   6   3   2        8.58        8.27      2.47 o 
   7   3   2        7.26        7.04      2.64 o 
   8   3   2        3.16        8.39      3.61 o 
   0   4   2      476.42      518.80      8.27 o 
   1   4   2      417.73      452.29      8.65 o 
   2   4   2       73.85       71.22      2.05 o 
   3   4   2      111.73      105.99      3.87 o 
   4   4   2      105.36      101.95      3.39 o 
   5   4   2       58.02       64.69      3.68 o 
   6   4   2        4.64        3.19      2.23 o 
   7   4   2        3.95        5.59      3.31 o 
   8   4   2        4.70        2.30      3.26 o 
   0   5   2       14.89       19.08      3.66 o 
   1   5   2     1014.10     1094.88     17.56 o 
   2   5   2      425.45      387.09      6.70 o 
   3   5   2      712.09      711.28     11.93 o 
   4   5   2       24.32       27.87      2.36 o 
   5   5   2       72.11       70.88      4.79 o 
   6   5   2       37.81       39.41      3.69 o 
   7   5   2       45.94       48.19      4.79 o 
   8   5   2       12.43       13.62      4.06 o 
   0   6   2        6.87       10.46      1.83 o 
   1   6   2      253.66      263.05      5.21 o 
   2   6   2       37.15       40.58      1.81 o 
   3   6   2       80.30       79.51      3.27 o 
   4   6   2       34.34       35.74      2.74 o 
   5   6   2       39.35       38.41      2.91 o 
   6   6   2        1.83        5.02      2.76 o 
   7   6   2        6.13        4.76      3.24 o 
   0   7   2      320.13      334.64     10.13 o 
   1   7   2       33.05       32.56      1.87 o 
   2   7   2      157.23      134.32      5.07 o 
   3   7   2       32.33       32.88      2.71 o 
   4   7   2       76.61       67.95      3.55 o 
   5   7   2        1.55        2.87      2.58 o 
   6   7   2       45.07       46.61      4.69 o 
   7   7   2        6.20        4.83      3.35 o 
   0   8   2      647.42      656.55     19.29 o 
   1   8   2      199.40      201.45      5.18 o 
   2   8   2       91.47       91.76      3.62 o 
   3   8   2       44.15       42.52      3.49 o 
   4   8   2      147.95      145.36      5.95 o 
   5   8   2       88.43       89.17      5.50 o 
   6   8   2       69.37       63.44      5.13 o 
   0   9   2      337.46      325.55      8.53 o 
   1   9   2      161.76      156.87      4.13 o 
   2   9   2       33.66       29.30      2.88 o 
   3   9   2       54.67       47.20      3.61 o 
   4   9   2      102.40      102.92      7.20 o 
   5   9   2       35.85       39.34      4.61 o 
   6   9   2       40.54       37.05      5.30 o 
   0  10   2        0.25        7.08      4.26 o 
   1  10   2       37.15       37.12      2.99 o 
   2  10   2       31.52       27.18      3.20 o 
   3  10   2        7.83        8.02      2.93 o 
   4  10   2        3.66        3.45      3.23 o 
   5  10   2       30.02       28.34      4.55 o 
   0  11   2        1.61        4.99      3.01 o 
   1  11   2       29.47       33.08      3.70 o 
   2  11   2       15.10       17.51      3.91 o 
   3  11   2        2.55        3.28      3.26 o 
   4  11   2        9.20        7.90      3.86 o 
   0  12   2       11.59        9.96      5.86 o 
   1  12   2       13.80       19.34      4.63 o 
   2  12   2        1.41        1.57      3.00 o 
   3  12   2       27.07       39.32      5.33 o 
   1   0   3      124.80      118.00      4.03 o 
   2   0   3      510.42      521.32      5.79 o 
   3   0   3       68.29       61.62      2.15 o 
   4   0   3      283.44      300.96      8.21 o 
   5   0   3        3.12        2.56      2.16 o 
   6   0   3       13.54       18.56      3.07 o 
   7   0   3        0.41       -1.52      2.84 o 
   8   0   3       26.75       20.27      6.29 o 
   0   1   3      352.93      350.97     13.06 o 
   1   1   3      951.23      930.36     16.35 o 
   2   1   3      116.46      118.49      1.94 o 
   3   1   3      733.36      740.01      7.82 o 
   4   1   3       58.26       58.70      1.90 o 
   5   1   3       27.78       28.64      1.90 o 
   6   1   3       22.22       27.38      2.26 o 
   7   1   3       21.05       25.03      2.73 o 
   8   1   3        8.71        5.74      2.95 o 
   0   2   3     3818.11     3886.11     23.36 o 
   1   2   3       74.13       72.36      1.76 o 
   2   2   3      119.31      109.77      2.15 o 
   3   2   3      104.22       97.55      2.08 o 
   4   2   3      417.26      400.10      6.52 o 
   5   2   3       18.13       18.98      1.69 o 
   6   2   3       22.30       25.19      2.10 o 
   7   2   3        6.52        4.42      2.63 o 
   8   2   3        6.41       -1.22      2.73 o 
   0   3   3      943.79      996.39     16.33 o 
   1   3   3      516.36      533.57      7.55 o 
   2   3   3      239.33      238.27      4.13 o 
   3   3   3      212.05      202.63      3.65 o 
   4   3   3      193.40      184.01      3.58 o 
   5   3   3       31.66       32.76      2.30 o 
   6   3   3       18.11       22.13      2.81 o 
   7   3   3       23.38       24.93      3.38 o 
   8   3   3       12.46       16.58      3.93 o 
   0   4   3      474.89      506.96      7.57 o 
   1   4   3      534.06      603.11      8.18 o 
   2   4   3      186.48      189.58      3.69 o 
   3   4   3       91.80       88.27      3.77 o 
   4   4   3       27.32       26.17      2.25 o 
   5   4   3       84.12       84.43      4.38 o 
   6   4   3       40.92       41.49      3.31 o 
   7   4   3       11.68       15.02      3.31 o 
   8   4   3        2.78        1.27      3.19 o 
   0   5   3       44.32       43.59      2.65 o 
   1   5   3      854.21      907.92     10.60 o 
   2   5   3      126.68      105.64      2.62 o 
   3   5   3       66.70       65.46      2.09 o 
   4   5   3       30.09       32.30      2.92 o 
   5   5   3      155.41      154.15      5.42 o 
   6   5   3       27.12       26.93      3.01 o 
   7   5   3        5.55        3.65      3.09 o 
   8   5   3        2.50        7.15      4.24 o 
   0   6   3        7.18        9.19      2.11 o 
   1   6   3      330.34      339.11      6.39 o 
   2   6   3       14.91       17.92      1.49 o 
   3   6   3       75.51       77.15      3.59 o 
   4   6   3        4.59        4.61      2.06 o 
   5   6   3       47.88       50.48      3.56 o 
   6   6   3        4.08        9.06      3.25 o 
   7   6   3        1.06        1.81      3.17 o 
   0   7   3       45.53       47.38      3.86 o 
   1   7   3      168.17      166.47      3.71 o 
   2   7   3      325.76      303.08      6.29 o 
   3   7   3       18.31       22.18      2.97 o 
   4   7   3       88.55       97.73      4.32 o 
   5   7   3       61.40       66.99      4.71 o 
   6   7   3       33.04       38.61      4.23 o 
   7   7   3        2.07        1.66      3.49 o 
   0   8   3      239.42      210.08     13.68 o 
   1   8   3      189.17      174.64      7.49 o 
   2   8   3      177.80      165.43      4.45 o 
   3   8   3       67.77       70.92      4.37 o 
   4   8   3      145.31      140.02      5.25 o 
   5   8   3       71.37       74.49      5.30 o 
   6   8   3       66.64       65.64      5.57 o 
   0   9   3      123.03       96.79      7.49 o 
   1   9   3      209.03      189.22      6.31 o 
   2   9   3      208.00      204.92      6.20 o 
   3   9   3      206.39      197.39      7.26 o 
   4   9   3       75.38       83.41      5.50 o 
   5   9   3       44.31       52.95      5.32 o 
   6   9   3       15.24       13.77      5.47 o 
   0  10   3        5.74        6.99      2.96 o 
   1  10   3       67.50       65.46      3.72 o 
   2  10   3        3.73        5.71      2.58 o 
   3  10   3       40.58       50.57      4.53 o 
   4  10   3        0.85        4.86      3.37 o 
   5  10   3       11.33       22.34      4.41 o 
   0  11   3       14.54       13.38      4.64 o 
   1  11   3        7.97        6.30      2.93 o 
   2  11   3        2.02        5.65      3.29 o 
   3  11   3        4.42        4.05      3.68 o 
   4  11   3        2.80        4.45      3.68 o 
   0  12   3        0.39       -2.02      5.82 o 
   1  12   3       16.71       15.16      4.36 o 
   2  12   3        0.39        3.52      3.42 o 
   0   0   4        8.10        9.85      1.17 o 
   1   0   4     1626.30     1618.25     18.58 o 
   2   0   4       54.15       51.87      1.75 o 
   3   0   4      245.65      261.00      7.89 o 
   4   0   4       18.42       19.71      2.69 o 
   5   0   4      129.65      132.70      4.62 o 
   6   0   4       15.66       17.70      2.78 o 
   7   0   4        0.07        3.85      2.73 o 
   8   0   4       13.40       13.91      5.83 o 
   0   1   4       47.27       44.75      1.35 o 
   1   1   4      357.40      356.93      5.16 o 
   2   1   4       27.06       26.13      1.19 o 
   3   1   4      170.02      167.71      3.01 o 
   4   1   4       41.88       41.27      1.99 o 
   5   1   4       14.86       16.57      1.85 o 
   6   1   4        8.15       14.26      1.91 o 
   7   1   4       28.46       28.34      3.12 o 
   8   1   4        1.31       -0.04      3.05 o 
   0   2   4       81.02       76.86      1.96 o 
   1   2   4       94.97      104.47      2.19 o 
   2   2   4       40.20       36.59      1.21 o 
   3   2   4        8.71       12.09      0.93 o 
   4   2   4       19.01       19.06      1.58 o 
   5   2   4       20.23       19.48      1.62 o 
   6   2   4       20.36       20.45      2.13 o 
   7   2   4       11.79       11.90      2.93 o 
   8   2   4        3.63        7.34      3.80 o 
   0   3   4      141.40      121.77      3.36 o 
   1   3   4      661.36      676.45      8.33 o 
   2   3   4     1014.85     1103.09     12.28 o 
   3   3   4      352.66      343.66      4.48 o 
   4   3   4       48.10       47.88      2.85 o 
   5   3   4       78.80       69.15      2.77 o 
   6   3   4       77.82       74.26      3.90 o 
   7   3   4        7.28        9.49      2.82 o 
   8   3   4       16.44       15.45      3.94 o 
   0   4   4      213.07      210.28      6.83 o 
   1   4   4      299.96      316.59      5.81 o 
   2   4   4      452.20      490.23      7.07 o 
   3   4   4      330.62      328.52      6.81 o 
   4   4   4      151.70      149.81      5.47 o 
   5   4   4        5.97        7.03      2.22 o 
   6   4   4        7.63        8.34      2.37 o 
   7   4   4       24.14       27.13      3.80 o 
   8   4   4       22.64       26.50      4.78 o 
   0   5   4        1.32        1.39      1.67 o 
   1   5   4        4.54        5.77      1.13 o 
   2   5   4       17.61       20.04      2.11 o 
   3   5   4       35.54       33.95      1.72 o 
   4   5   4        6.20        8.70      2.61 o 
   5   5   4       23.16       29.38      2.95 o 
   6   5   4        9.91        6.42      2.47 o 
   7   5   4        9.39       10.75      3.56 o 
   8   5   4        7.59       -2.11      5.14 o 
   0   6   4      167.67      158.57      6.15 o 
   1   6   4      109.85      119.67      3.51 o 
   2   6   4        9.48       11.50      1.56 o 
   3   6   4       64.43       62.57      2.59 o 
   4   6   4       43.72       45.67      3.37 o 
   5   6   4        6.05        7.27      2.37 o 
   6   6   4        0.49        2.07      2.61 o 
   7   6   4        3.51        3.39      3.41 o 
   0   7   4      472.64      471.93     15.92 o 
   1   7   4      158.51      155.75      3.40 o 
   2   7   4       37.30       36.21      2.45 o 
   3   7   4      142.65      153.93      4.96 o 
   4   7   4       85.67      100.79      6.13 o 
   5   7   4        3.94        7.33      2.64 o 
   6   7   4       24.50       34.25      4.12 o 
   7   7   4       16.44       16.32      4.56 o 
   0   8   4      311.37      304.36     11.63 o 
   1   8   4      279.55      268.19      7.72 o 
   2   8   4      272.88      270.91      6.63 o 
   3   8   4      368.74      367.47      8.32 o 
   4   8   4      137.86      149.03      6.44 o 
   5   8   4       14.20       10.65      3.29 o 
   6   8   4       48.63       50.93      5.90 o 
   0   9   4       75.71       63.68      6.10 o 
   1   9   4      197.79      183.70      4.76 o 
   2   9   4       38.23       35.02      3.47 o 
   3   9   4       14.95       19.51      3.54 o 
   4   9   4       22.98       26.22      3.91 o 
   5   9   4       90.97       93.89      6.18 o 
   6   9   4       31.64       29.78      5.01 o 
   0  10   4        3.90       10.26      4.28 o 
   1  10   4       68.44       63.86      3.86 o 
   2  10   4       18.50       26.23      3.47 o 
   3  10   4       68.20       70.99      5.18 o 
   4  10   4        1.28       -1.89      3.35 o 
   5  10   4        5.59        2.98      3.64 o 
   0  11   4        7.80        6.59      5.38 o 
   1  11   4        1.67        2.23      2.82 o 
   2  11   4        0.78        0.64      2.87 o 
   3  11   4        1.56        1.08      3.25 o 
   4  11   4        3.88        5.33      4.30 o 
   0  12   4        1.11        3.64      6.63 o 
   1  12   4        1.40        3.88      4.12 o 
   2  12   4        8.25        7.82      4.23 o 
   1   0   5        3.94        4.30      1.58 o 
   2   0   5      777.16      735.84     20.73 o 
   3   0   5       18.66       22.33      2.25 o 
   4   0   5        5.36       11.63      2.35 o 
   5   0   5       21.42       21.80      2.73 o 
   6   0   5       52.72       53.17      3.87 o 
   7   0   5        3.63        0.70      2.62 o 
   8   0   5        0.01        3.25      6.13 o 
   0   1   5      704.95      698.22     13.21 o 
   1   1   5      469.45      499.03      8.56 o 
   2   1   5       60.90       55.74      1.43 o 
   3   1   5       19.85       20.67      1.32 o 
   4   1   5       41.77       48.52      2.07 o 
   5   1   5      157.83      149.90      5.03 o 
   6   1   5       13.25       17.97      2.17 o 
   7   1   5        4.42        5.23      2.20 o 
   8   1   5        1.05        3.12      3.95 o 
   0   2   5       31.71       38.57      1.53 o 
   1   2   5      408.73      401.04      4.40 o 
   2   2   5      146.78      134.51      2.08 o 
   3   2   5      334.42      330.48      4.92 o 
   4   2   5       53.68       53.53      1.91 o 
   5   2   5        0.14        0.00      1.12 o 
   6   2   5        1.31        2.68      1.64 o 
   7   2   5       18.16       18.75      3.16 o 
   8   2   5        8.99        3.77      3.61 o 
   0   3   5      343.75      390.73      5.65 o 
   1   3   5      209.50      215.68      2.81 o 
   2   3   5       42.01       43.37      1.65 o 
   3   3   5       32.15       36.14      1.66 o 
   4   3   5       81.97       84.85      2.78 o 
   5   3   5       21.31       23.15      2.05 o 
   6   3   5       39.76       42.27      3.76 o 
   7   3   5       10.58        8.59      2.79 o 
   8   3   5       15.69        8.81      4.27 o 
   0   4   5     1252.19     1434.84     21.49 o 
   1   4   5      124.96      144.23      2.93 o 
   2   4   5      160.91      169.53      3.60 o 
   3   4   5        6.00        8.22      1.37 o 
   4   4   5      184.00      178.84      5.38 o 
   5   4   5       26.43       27.58      2.36 o 
   6   4   5      100.81       96.60      4.65 o 
   7   4   5        5.75        2.42      2.54 o 
   8   4   5        1.55       -0.29      3.38 o 
   0   5   5       36.40       43.45      2.95 o 
   1   5   5       22.73       22.19      1.58 o 
   2   5   5        2.43        1.50      1.64 o 
   3   5   5       38.65       35.23      1.84 o 
   4   5   5       32.68       32.21      2.89 o 
   5   5   5        0.28       -0.34      1.78 o 
   6   5   5        4.29        5.08      2.47 o 
   7   5   5        6.15        5.76      3.64 o 
   0   6   5       38.47       47.15      3.59 o 
   1   6   5       20.32       20.03      1.83 o 
   2   6   5       49.98       48.17      2.86 o 
   3   6   5       47.32       48.08      2.58 o 
   4   6   5       12.79       13.64      2.44 o 
   5   6   5        9.25        7.99      2.50 o 
   6   6   5       20.84       18.33      3.16 o 
   7   6   5        2.27        5.08      3.68 o 
   0   7   5       21.17       19.97      2.79 o 
   1   7   5       77.68       76.39      2.87 o 
   2   7   5        3.27        2.39      1.63 o 
   3   7   5       49.35       54.49      3.54 o 
   4   7   5       11.48       11.82      2.71 o 
   5   7   5        6.31        7.46      2.69 o 
   6   7   5       14.17       14.51      4.07 o 
   7   7   5        0.95        0.44      3.34 o 
   0   8   5       93.00       90.23      5.18 o 
   1   8   5      278.58      272.71      6.09 o 
   2   8   5      297.41      290.33      6.35 o 
   3   8   5       46.85       43.24      3.81 o 
   4   8   5       49.01       45.24      3.92 o 
   5   8   5      115.06      107.45      6.36 o 
   6   8   5       33.06       38.42      5.59 o 
   0   9   5        0.01        6.96      3.18 o 
   1   9   5       94.25       92.22      3.86 o 
   2   9   5       40.59       46.88      3.91 o 
   3   9   5      126.47      110.89      5.37 o 
   4   9   5       11.88       14.28      3.73 o 
   5   9   5       12.05       14.26      4.48 o 
   0  10   5        7.73       12.54      4.15 o 
   1  10   5       41.86       45.94      3.84 o 
   2  10   5        0.11        5.81      2.99 o 
   3  10   5        8.60        9.75      3.27 o 
   4  10   5        3.92        8.93      4.46 o 
   5  10   5       11.82       13.29      5.50 o 
   0  11   5       16.40       20.70      6.49 o 
   1  11   5        6.69       14.67      3.69 o 
   2  11   5        2.62        3.39      3.08 o 
   3  11   5        9.53       10.37      4.35 o 
   0  12   5       14.60        2.85      5.73 o 
   1  12   5        2.94        4.71      4.93 o 
   2  12   5        7.83        3.11      3.62 o 
   0   0   6      141.99      122.09     12.60 o 
   1   0   6      279.45      274.89      4.91 o 
   2   0   6        0.57        3.00      1.29 o 
   3   0   6      295.93      277.63      9.31 o 
   4   0   6       51.28       51.44      3.01 o 
   5   0   6        3.08       10.45      2.93 o 
   6   0   6        2.05        4.40      2.63 o 
   7   0   6       54.50       47.63      5.06 o 
   8   0   6        3.37       18.93      8.53 o 
   0   1   6      565.79      559.20      7.53 o 
   1   1   6      820.05      881.87      9.29 o 
   2   1   6       48.37       48.47      1.64 o 
   3   1   6      131.73      139.43      3.37 o 
   4   1   6       84.88       82.10      3.33 o 
   5   1   6      123.05      122.44      3.39 o 
   6   1   6        0.52       -0.79      1.63 o 
   7   1   6       24.74       21.72      3.17 o 
   8   1   6        2.79        5.35      4.18 o 
   0   2   6        5.37        5.50      1.45 o 
   1   2   6      810.97      922.68     13.70 o 
   2   2   6       13.84       14.05      1.31 o 
   3   2   6       80.31       89.60      3.49 o 
   4   2   6        3.83        4.01      1.14 o 
   5   2   6      142.58      145.99      3.94 o 
   6   2   6        3.80        7.43      2.07 o 
   7   2   6        5.40        6.04      2.91 o 
   8   2   6        1.21        0.86      3.96 o 
   0   3   6      399.13      469.78      9.41 o 
   1   3   6       48.72       53.38      1.41 o 
   2   3   6      107.77      107.96      3.09 o 
   3   3   6       36.14       36.79      2.35 o 
   4   3   6      111.24      102.08      2.85 o 
   5   3   6       23.52       22.55      2.09 o 
   6   3   6       18.76       18.44      2.55 o 
   7   3   6        1.57        4.52      3.15 o 
   8   3   6        6.00        5.28      4.63 o 
   0   4   6       52.15       50.64      2.46 o 
   1   4   6       18.88       17.77      1.30 o 
   2   4   6      632.14      679.32     10.41 o 
   3   4   6       12.53       13.99      1.78 o 
   4   4   6      164.22      159.96      4.84 o 
   5   4   6        4.02        2.88      1.54 o 
   6   4   6       24.88       28.14      3.45 o 
   7   4   6        0.24       -1.01      2.60 o 
   0   5   6      214.64      195.46      4.88 o 
   1   5   6       21.80       22.22      1.55 o 
   2   5   6       89.80      104.31      3.01 o 
   3   5   6       31.29       28.75      1.89 o 
   4   5   6       34.80       31.91      2.41 o 
   5   5   6        3.30        5.84      2.31 o 
   6   5   6       14.45       19.86      3.51 o 
   7   5   6        2.99        2.64      3.55 o 
   0   6   6      166.78      179.16      9.75 o 
   1   6   6       13.77       16.33      1.64 o 
   2   6   6      234.89      235.90      5.21 o 
   3   6   6        9.76        9.96      1.62 o 
   4   6   6       81.14       80.15      4.38 o 
   5   6   6        4.28        5.28      2.60 o 
   6   6   6       42.63       42.57      4.69 o 
   7   6   6        8.99       10.69      4.08 o 
   0   7   6      297.53      294.72      9.86 o 
   1   7   6      102.64       90.36      3.05 o 
   2   7   6       17.87       18.08      2.06 o 
   3   7   6       22.87       27.42      2.59 o 
   4   7   6      157.01      149.56      5.45 o 
   5   7   6       29.29       31.98      4.09 o 
   6   7   6        4.63        3.25      3.55 o 
   0   8   6       20.32       23.71      3.30 o 
   1   8   6       38.02       41.74      3.02 o 
   2   8   6        6.55        3.29      1.85 o 
   3   8   6       34.44       39.78      3.78 o 
   4   8   6        1.96        4.07      3.08 o 
   5   8   6        4.64        4.10      3.31 o 
   6   8   6        3.47        4.83      4.20 o 
   0   9   6       48.32       41.51      4.03 o 
   1   9   6       73.28       66.56      3.99 o 
   2   9   6       18.53       20.27      3.12 o 
   3   9   6       35.35       35.68      3.71 o 
   4   9   6       27.05       31.57      4.47 o 
   5   9   6       27.60       29.48      4.95 o 
   0  10   6        9.28       12.12      3.98 o 
   1  10   6       23.39       24.97      3.34 o 
   2  10   6        2.09        3.27      2.85 o 
   3  10   6        5.89        4.80      3.38 o 
   4  10   6        4.70        7.62      4.24 o 
   0  11   6        2.73        7.40      5.08 o 
   1  11   6        6.59       10.22      3.76 o 
   2  11   6        8.46        9.92      3.78 o 
   3  11   6        1.71        1.61      4.07 o 
   0  12   6        6.72        4.18      8.46 o 
   1  12   6        1.15        8.38      5.99 o 
   1   0   7       81.61       85.07      2.50 o 
   2   0   7       61.68       62.08      2.88 o 
   3   0   7      129.21      132.50      5.24 o 
   4   0   7        1.17        2.47      1.72 o 
   5   0   7       10.56       13.13      2.95 o 
   6   0   7        0.56        4.07      2.67 o 
   7   0   7       16.05        9.89      4.73 o 
   8   0   7        0.09       -0.22      5.28 o 
   0   1   7        3.67        7.69      2.07 o 
   1   1   7     1476.20     1565.46     12.99 o 
   2   1   7      126.95      120.41      3.13 o 
   3   1   7     1027.42     1056.01     16.42 o 
   4   1   7        8.20        9.14      1.61 o 
   5   1   7       79.45       75.09      3.54 o 
   6   1   7        4.53        4.97      1.98 o 
   7   1   7       76.35       81.84      5.16 o 
   8   1   7        0.41        5.17      4.68 o 
   0   2   7      405.77      415.10      6.50 o 
   1   2   7      223.06      260.07      5.39 o 
   2   2   7       84.18       91.84      2.44 o 
   3   2   7      177.89      176.07      5.20 o 
   4   2   7       52.84       48.37      2.00 o 
   5   2   7       21.08       23.92      2.32 o 
   6   2   7       11.09       11.06      2.45 o 
   7   2   7       12.03       10.54      3.16 o 
   8   2   7        2.84       10.94      5.41 o 
   0   3   7       31.35       32.85      2.18 o 
   1   3   7      254.44      242.73      3.86 o 
   2   3   7        4.97        7.16      1.46 o 
   3   3   7       17.84       16.09      2.09 o 
   4   3   7        8.34        9.92      1.62 o 
   5   3   7       26.83       29.33      2.50 o 
   6   3   7        1.12        3.30      2.38 o 
   7   3   7        2.03       -0.41      2.76 o 
   0   4   7      426.48      496.82      8.29 o 
   1   4   7       32.91       32.31      1.53 o 
   2   4   7      258.69      244.36      4.05 o 
   3   4   7       23.60       26.05      2.25 o 
   4   4   7       67.06       68.95      3.11 o 
   5   4   7        6.04       10.25      2.89 o 
   6   4   7       41.58       38.16      3.98 o 
   7   4   7        3.97        4.22      3.21 o 
   0   5   7      292.03      334.29      8.62 o 
   1   5   7       17.66       18.29      1.53 o 
   2   5   7      223.56      223.10      4.60 o 
   3   5   7        7.65       10.48      1.62 o 
   4   5   7      157.83      146.09      4.67 o 
   5   5   7        7.49        6.19      2.71 o 
   6   5   7       37.04       36.85      4.30 o 
   7   5   7        5.04       12.79      4.51 o 
   0   6   7      156.86      157.93      5.99 o 
   1   6   7        5.58        8.81      1.84 o 
   2   6   7      603.09      594.06     11.36 o 
   3   6   7        8.03        6.28      2.13 o 
   4   6   7      129.74      135.16      5.58 o 
   5   6   7       22.84       18.96      3.71 o 
   6   6   7      101.00       97.14      5.92 o 
   7   6   7        8.19       13.51      4.79 o 
   0   7   7       40.87       39.94      3.40 o 
   1   7   7       11.86        9.97      2.10 o 
   2   7   7       44.69       46.03      2.64 o 
   3   7   7       47.76       50.60      5.32 o 
   4   7   7        9.73       11.02      2.93 o 
   5   7   7        5.96        9.03      3.35 o 
   6   7   7       36.10       42.32      5.38 o 
   0   8   7       11.99        9.18      3.57 o 
   1   8   7       63.59       65.59      3.47 o 
   2   8   7       66.26       69.01      3.41 o 
   3   8   7       31.44       31.24      3.98 o 
   4   8   7        5.85        5.55      3.12 o 
   5   8   7       19.93       17.87      4.18 o 
   6   8   7       16.58       19.88      4.96 o 
   0   9   7       57.32       59.26      5.20 o 
   1   9   7       23.62       24.52      2.90 o 
   2   9   7        4.95        4.17      2.63 o 
   3   9   7       23.83       21.10      3.95 o 
   4   9   7       14.86       12.08      3.94 o 
   5   9   7       11.15        8.72      4.02 o 
   0  10   7       45.63       53.22      7.02 o 
   1  10   7        9.63       14.03      3.05 o 
   2  10   7        8.27        9.66      3.37 o 
   3  10   7       15.63       16.53      4.11 o 
   4  10   7       21.79       22.02      4.61 o 
   0  11   7        3.90       10.40      5.59 o 
   1  11   7        2.28        7.91      3.90 o 
   2  11   7       26.96       33.29      5.59 o 
   3  11   7        2.63        1.97      3.72 o 
   0   0   8       51.95       54.48      6.65 o 
   1   0   8      729.39      718.22     23.76 o 
   2   0   8        6.49        7.39      2.28 o 
   3   0   8      142.79      137.13      3.80 o 
   4   0   8       16.95       16.74      2.29 o 
   5   0   8      197.11      194.81      7.26 o 
   6   0   8        4.44        3.64      3.06 o 
   7   0   8        1.10        4.75      4.35 o 
   0   1   8      112.24      118.97      4.45 o 
   1   1   8      544.77      588.04      7.33 o 
   2   1   8       67.07       67.52      2.24 o 
   3   1   8       84.15       84.76      2.79 o 
   4   1   8       15.65       20.68      2.69 o 
   5   1   8      148.88      146.33      5.11 o 
   6   1   8        2.47        3.20      2.36 o 
   7   1   8        4.74        3.29      3.34 o 
   0   2   8       55.17       53.09      4.02 o 
   1   2   8       60.98       59.72      2.19 o 
   2   2   8      300.70      288.82      5.94 o 
   3   2   8       11.44       11.65      1.64 o 
   4   2   8       31.10       28.96      2.04 o 
   5   2   8       32.62       32.32      2.80 o 
   6   2   8       21.75       20.40      3.10 o 
   7   2   8        0.73        2.45      3.17 o 
   0   3   8      353.00      318.43      5.81 o 
   1   3   8       87.71       88.70      2.91 o 
   2   3   8      106.34      115.30      3.36 o 
   3   3   8      120.71      111.69      3.50 o 
   4   3   8       57.44       59.82      4.02 o 
   5   3   8        4.56        4.07      2.22 o 
   6   3   8       10.59        8.97      2.70 o 
   7   3   8        6.68        9.00      3.78 o 
   0   4   8        6.64        7.41      3.83 o 
   1   4   8       20.98       19.62      1.81 o 
   2   4   8      124.85      125.58      3.55 o 
   3   4   8       15.92       16.34      2.57 o 
   4   4   8       25.99       30.38      2.67 o 
   5   4   8        3.80       10.09      2.61 o 
   6   4   8       11.59        8.25      3.17 o 
   7   4   8        3.46        6.06      3.77 o 
   0   5   8      542.28      556.85     10.02 o 
   1   5   8       93.60       82.99      2.64 o 
   2   5   8      115.24      116.14      3.92 o 
   3   5   8       36.02       36.96      2.76 o 
   4   5   8      123.92      136.25      4.94 o 
   5   5   8       43.07       44.83      3.83 o 
   6   5   8       81.72       80.98      5.45 o 
   7   5   8        0.63        1.37      3.83 o 
   0   6   8      603.20      547.96     15.34 o 
   1   6   8       55.87       53.05      2.40 o 
   2   6   8      152.97      151.68      4.88 o 
   3   6   8      110.65      112.01      4.08 o 
   4   6   8      254.41      248.89      9.30 o 
   5   6   8        1.90        4.74      3.10 o 
   6   6   8       62.59       60.55      5.47 o 
   0   7   8       74.52       67.05      3.89 o 
   1   7   8       65.34       54.13      2.88 o 
   2   7   8       47.44       39.72      5.51 o 
   3   7   8       14.16       12.99      2.87 o 
   4   7   8       26.18       25.22      3.78 o 
   5   7   8       32.78       30.82      4.66 o 
   6   7   8        2.02        4.94      3.90 o 
   0   8   8       19.29       23.95      3.43 o 
   1   8   8      101.16       92.58      4.15 o 
   2   8   8       22.90       25.07      3.05 o 
   3   8   8      111.10      108.90      5.55 o 
   4   8   8       12.92       16.14      3.92 o 
   5   8   8       15.86       19.38      4.25 o 
   0   9   8       22.51       21.62      4.61 o 
   1   9   8        0.88        6.32      2.51 o 
   2   9   8        4.31        8.54      3.30 o 
   3   9   8        1.08        7.02      3.13 o 
   4   9   8        4.79        7.01      3.61 o 
   5   9   8        1.52        0.76      4.01 o 
   0  10   8        0.07        1.56      4.19 o 
   1  10   8       17.80       23.89      3.84 o 
   2  10   8       52.64       54.90      4.91 o 
   3  10   8       10.37       10.64      4.21 o 
   4  10   8        6.60       15.87      7.53 o 
   0  11   8       33.93       34.50     10.54 o 
   1  11   8        3.29        0.19      3.14 o 
   2  11   8        7.94       19.52      5.71 o 
   1   0   9       58.81       64.11      2.88 o 
   2   0   9      241.53      253.51      6.92 o 
   3   0   9      102.70      112.86      5.35 o 
   4   0   9       12.18       18.88      3.64 o 
   5   0   9        2.55        2.08      2.39 o 
   6   0   9       30.00       31.72      7.03 o 
   7   0   9       20.20       24.40      9.52 o 
   0   1   9       23.82       27.47      2.51 o 
   1   1   9      180.90      171.25      3.91 o 
   2   1   9       27.23       27.13      2.14 o 
   3   1   9       87.81       88.05      2.89 o 
   4   1   9        7.19        6.70      1.86 o 
   5   1   9       36.48       40.48      2.96 o 
   6   1   9        7.14        1.15      2.31 o 
   7   1   9        7.67        6.11      3.92 o 
   0   2   9        9.70       11.49      2.63 o 
   1   2   9       54.51       59.68      2.37 o 
   2   2   9       27.61       30.65      2.11 o 
   3   2   9       80.60       79.03      3.94 o 
   4   2   9       15.58       14.78      2.16 o 
   5   2   9       10.57        9.81      2.54 o 
   6   2   9       25.34       29.50      3.76 o 
   7   2   9       36.14       32.14      5.50 o 
   0   3   9      279.09      283.65      6.97 o 
   1   3   9        6.83        8.60      2.27 o 
   2   3   9       76.77       74.13      2.78 o 
   3   3   9       41.14       42.83      2.32 o 
   4   3   9       97.09       95.04      3.87 o 
   5   3   9        5.31        3.82      1.95 o 
   6   3   9       16.09       21.08      3.50 o 
   7   3   9       14.19       11.08      4.14 o 
   0   4   9      237.11      230.84      5.64 o 
   1   4   9       54.85       56.14      2.61 o 
   2   4   9       21.41       21.30      2.04 o 
   3   4   9       46.28       45.58      3.03 o 
   4   4   9       33.91       36.87      3.30 o 
   5   4   9        4.38        6.00      2.63 o 
   6   4   9        8.72       17.20      3.63 o 
   7   4   9        7.72       10.34      4.64 o 
   0   5   9       43.20       45.07      3.05 o 
   1   5   9      216.17      214.47      4.80 o 
   2   5   9      466.92      493.53      9.06 o 
   3   5   9      111.97      106.46      4.38 o 
   4   5   9      101.54      101.48      4.24 o 
   5   5   9       36.28       38.99      4.09 o 
   6   5   9       44.18       42.37      4.85 o 
   0   6   9      381.91      391.68      8.82 o 
   1   6   9      199.88      178.18      4.52 o 
   2   6   9      166.31      156.77      4.96 o 
   3   6   9       27.72       29.89      2.92 o 
   4   6   9      123.22      117.65      5.59 o 
   5   6   9       86.67       90.65      7.03 o 
   6   6   9       40.28       36.35      5.41 o 
   0   7   9        5.02        7.51      2.54 o 
   1   7   9       10.78       17.99      2.89 o 
   2   7   9       55.29       50.79      3.34 o 
   3   7   9       11.04        8.18      2.60 o 
   4   7   9        7.58        8.71      3.45 o 
   5   7   9       15.20       14.39      4.06 o 
   6   7   9        8.23       11.47      4.71 o 
   0   8   9        0.13       -2.76      2.76 o 
   1   8   9       85.57       85.54      4.35 o 
   2   8   9        0.85        2.63      2.65 o 
   3   8   9       33.62       33.07      4.37 o 
   4   8   9        0.68        2.74      3.21 o 
   5   8   9       28.03       26.82      4.98 o 
   0   9   9       53.83       66.32      7.45 o 
   1   9   9       20.72       25.74      3.38 o 
   2   9   9       12.44       13.40      3.66 o 
   3   9   9        6.95       17.71      6.67 o 
   4   9   9       23.39       33.05      4.98 o 
   0  10   9        1.99        3.64      5.25 o 
   1  10   9       13.59       15.79      5.42 o 
   2  10   9        2.09       -1.38      3.33 o 
   3  10   9        4.10        4.27      3.89 o 
   0  11   9        0.05       -2.30      8.31 o 
   1  11   9        1.35        1.21      4.09 o 
   0   0  10      473.90      457.27     13.11 o 
   1   0  10        2.50        8.29      2.29 o 
   2   0  10        0.01        1.15      2.50 o 
   3   0  10       11.83       13.75      3.07 o 
   4   0  10      139.88      138.05      6.49 o 
   5   0  10        0.82        3.14      3.05 o 
   6   0  10        1.13        2.87      4.55 o 
   7   0  10        2.86        0.15      4.47 o 
   0   1  10      202.43      203.13     10.12 o 
   1   1  10      196.38      173.68      3.80 o 
   2   1  10       35.48       32.95      2.49 o 
   3   1  10      211.95      201.01      6.14 o 
   4   1  10       90.45       86.26      3.62 o 
   5   1  10       12.36       16.36      3.01 o 
   6   1  10       14.62        9.67      3.03 o 
   7   1  10       27.41       29.26      5.66 o 
   0   2  10       19.85       19.13      2.98 o 
   1   2  10      278.26      269.02      6.23 o 
   2   2  10       25.15       28.50      2.20 o 
   3   2  10      319.98      308.24      6.03 o 
   4   2  10       32.09       30.14      3.08 o 
   5   2  10       38.15       44.36      3.75 o 
   6   2  10       25.08       37.38      4.38 o 
   7   2  10       37.94       43.28      6.32 o 
   0   3  10       73.68       77.41      4.55 o 
   1   3  10      202.89      188.73      4.05 o 
   2   3  10      166.71      174.38      5.67 o 
   3   3  10       45.63       51.02      3.07 o 
   4   3  10       66.40       70.84      4.69 o 
   5   3  10       89.62       90.14      4.68 o 
   6   3  10       23.57       24.62      4.37 o 
   7   3  10        2.37        6.15      4.73 o 
   0   4  10        7.96        7.44      3.27 o 
   1   4  10       50.54       43.04      2.50 o 
   2   4  10       91.30       84.70      3.09 o 
   3   4  10       14.48       15.84      2.26 o 
   4   4  10       18.97       23.73      3.20 o 
   5   4  10       25.05       23.91      3.78 o 
   6   4  10        2.76        9.31      3.91 o 
   0   5  10      279.54      281.51     12.25 o 
   1   5  10       81.36       77.18      3.11 o 
   2   5  10      208.59      212.67      5.64 o 
   3   5  10      109.38      107.47      4.34 o 
   4   5  10       78.11       75.88      4.17 o 
   5   5  10       14.74       22.27      4.25 o 
   6   5  10       40.37       38.30      4.90 o 
   0   6  10       53.18       47.69      4.68 o 
   1   6  10      133.44      123.32      5.34 o 
   2   6  10       62.97       64.70      3.81 o 
   3   6  10       91.00       93.10      4.86 o 
   4   6  10       25.20       26.58      4.54 o 
   5   6  10       23.89       29.98      4.43 o 
   6   6  10       15.25        9.65      4.32 o 
   0   7  10       72.41       65.08      4.88 o 
   1   7  10        4.52       10.53      2.50 o 
   2   7  10        8.13       12.01      2.66 o 
   3   7  10       12.10       15.01      3.08 o 
   4   7  10       24.93       23.92      4.11 o 
   5   7  10        0.42        1.80      3.57 o 
   0   8  10        0.55        0.67      3.98 o 
   1   8  10        5.28        6.10      2.88 o 
   2   8  10       27.02       30.99      3.67 o 
   3   8  10        8.13       12.95      3.66 o 
   4   8  10        0.93        1.50      2.97 o 
   0   9  10        5.58        6.48      4.70 o 
   1   9  10       14.56       19.23      4.69 o 
   2   9  10        6.61       12.18      3.89 o 
   3   9  10        6.99        9.22      4.27 o 
   4   9  10        3.00       -2.26     11.61 o 
   0  10  10        0.01        0.33      5.91 o 
   1  10  10        3.97        6.78      4.82 o 
   2  10  10        1.63        0.14      3.47 o 
   1   0  11       25.99       24.95      3.18 o 
   2   0  11       42.45       50.94      4.34 o 
   3   0  11        0.09       -2.75      2.75 o 
   4   0  11        8.55       11.57      3.64 o 
   5   0  11       22.02       23.54      4.58 o 
   6   0  11        2.94        3.17      4.49 o 
   7   0  11        0.02       -2.13      5.99 o 
   0   1  11        7.31        2.95      2.87 o 
   1   1  11       73.16       69.51      3.58 o 
   2   1  11      451.33      436.19      8.16 o 
   3   1  11        7.81       10.29      2.79 o 
   4   1  11        9.89       13.68      2.61 o 
   5   1  11       39.35       39.33      4.29 o 
   6   1  11       63.43       66.68      5.52 o 
   0   2  11       49.99       51.28      4.18 o 
   1   2  11      505.08      447.58      6.80 o 
   2   2  11      113.82      108.22      3.85 o 
   3   2  11       61.20       63.98      3.48 o 
   4   2  11       48.99       52.32      3.86 o 
   5   2  11      209.88      201.24      7.03 o 
   6   2  11        9.08        9.80      3.54 o 
   0   3  11      370.81      337.39     10.93 o 
   1   3  11      236.91      230.63      4.87 o 
   2   3  11       77.31       83.14      3.42 o 
   3   3  11      116.62      101.71      4.34 o 
   4   3  11      118.40      123.15      5.26 o 
   5   3  11       54.40       58.72      4.49 o 
   6   3  11       53.12       50.98      5.82 o 
   0   4  11       24.00       29.11      4.00 o 
   1   4  11       28.69       29.41      2.36 o 
   2   4  11       24.93       23.25      2.40 o 
   3   4  11       10.49       11.59      2.39 o 
   4   4  11        6.49        9.55      2.92 o 
   5   4  11        6.21        9.67      3.36 o 
   6   4  11        2.67        6.11      4.32 o 
   0   5  11      101.04       93.39      5.81 o 
   1   5  11       79.54       74.17      3.72 o 
   2   5  11       31.20       31.04      3.05 o 
   3   5  11        4.35        3.61      2.25 o 
   4   5  11       51.34       55.10      4.34 o 
   5   5  11       35.81       41.08      5.13 o 
   6   5  11       11.07        8.19      4.39 o 
   0   6  11       21.58       28.38      4.27 o 
   1   6  11      120.28      124.56      5.33 o 
   2   6  11        5.59        7.40      2.61 o 
   3   6  11      123.59      114.36      4.77 o 
   4   6  11       19.07       22.25      3.88 o 
   5   6  11       15.29       23.84      5.11 o 
   0   7  11       12.27       14.30      4.74 o 
   1   7  11        2.63        6.80      3.21 o 
   2   7  11       60.36       65.89      4.49 o 
   3   7  11        4.58       11.17      3.41 o 
   4   7  11        6.39        2.69      3.20 o 
   5   7  11        2.39       -0.94      3.83 o 
   0   8  11       32.26       33.77      6.86 o 
   1   8  11       26.70       32.25      4.10 o 
   2   8  11        7.09       10.04      3.53 o 
   3   8  11       17.79       25.92      4.71 o 
   4   8  11        9.45        7.54      4.73 o 
   0   9  11        0.38        6.53      5.37 o 
   1   9  11        2.73        6.89      3.89 o 
   2   9  11        0.80        1.99      4.24 o 
   3   9  11        0.22        3.13      3.76 o 
   0  10  11        2.05       -1.95      5.96 o 
   1  10  11       46.41       64.26      7.24 o 
   0   0  12      773.03      708.42     24.06 o 
   1   0  12        5.51        5.75      2.46 o 
   2   0  12       16.78       12.20      3.02 o 
   3   0  12        1.21        4.66      3.31 o 
   4   0  12      218.21      212.73      8.81 o 
   5   0  12        0.47        5.02      5.35 o 
   6   0  12       19.93       15.52      5.90 o 
   0   1  12       45.33       38.42      4.23 o 
   1   1  12       26.92       28.49      2.36 o 
   2   1  12        0.52        2.30      2.14 o 
   3   1  12       31.69       30.64      3.00 o 
   4   1  12       28.33       27.56      3.14 o 
   5   1  12        0.41       -2.34      2.73 o 
   6   1  12        3.53        0.29      3.19 o 
   0   2  12      290.08      271.26      8.33 o 
   1   2  12       96.55       96.51      4.66 o 
   2   2  12       77.46       73.48      3.50 o 
   3   2  12      197.90      193.21      6.05 o 
   4   2  12       81.50       86.64      4.77 o 
   5   2  12       22.13       23.03      3.46 o 
   6   2  12       50.88       57.79      5.89 o 
   0   3  12        0.29       -0.23      2.83 o 
   1   3  12      118.92      117.59      4.18 o 
   2   3  12      170.73      152.54      4.76 o 
   3   3  12      216.22      206.19      6.57 o 
   4   3  12       33.86       41.76      4.10 o 
   5   3  12       19.80       21.09      3.53 o 
   6   3  12       12.48       15.04      5.07 o 
   0   4  12       81.02       77.92      5.46 o 
   1   4  12        3.89        8.49      2.54 o 
   2   4  12        3.32        3.19      2.21 o 
   3   4  12        1.01        2.54      2.41 o 
   4   4  12       24.59       24.83      3.63 o 
   5   4  12        1.64        6.35      3.53 o 
   6   4  12        5.03       16.12      7.56 o 
   0   5  12       28.34       25.38      4.24 o 
   1   5  12       63.65       65.22      3.70 o 
   2   5  12        2.81        3.69      2.55 o 
   3   5  12       75.78       73.03      4.78 o 
   4   5  12        6.10        4.38      3.46 o 
   5   5  12        4.66        9.05      4.23 o 
   0   6  12        0.71        0.57      2.94 o 
   1   6  12       78.00       81.62      4.74 o 
   2   6  12        6.93        8.80      2.95 o 
   3   6  12        7.99        9.24      2.88 o 
   4   6  12        1.93        8.34      3.85 o 
   5   6  12       21.68       29.59      4.85 o 
   0   7  12        9.90        1.82      3.89 o 
   1   7  12       23.98       24.42      3.87 o 
   2   7  12       42.40       36.16      4.44 o 
   3   7  12       20.66       25.85      4.47 o 
   4   7  12        3.66        2.49      3.66 o 
   0   8  12        8.80        4.97      5.26 o 
   1   8  12        5.31        5.27      3.69 o 
   2   8  12        2.22        1.50      3.12 o 
   3   8  12        0.57        5.73      4.30 o 
   0   9  12        4.47        9.82      6.50 o 
   1   9  12       14.54       22.49      5.17 o 
   2   9  12        0.15       -0.01      3.52 o 
   1   0  13       10.58       14.04      4.33 o 
   2   0  13      165.82      152.29      8.76 o 
   3   0  13        8.12       11.52      3.70 o 
   4   0  13       24.63       25.87      4.59 o 
   5   0  13        0.00        9.22      5.97 o 
   6   0  13       16.20       11.28      6.49 o 
   0   1  13      128.99      121.24      7.57 o 
   1   1  13       14.01       11.74      2.42 o 
   2   1  13       47.98       44.50      3.28 o 
   3   1  13        7.88        7.05      2.44 o 
   4   1  13       26.55       33.89      3.95 o 
   5   1  13        2.12        8.00      3.65 o 
   6   1  13       11.21       14.27      4.71 o 
   0   2  13      123.59      111.82      9.41 o 
   1   2  13      103.27       97.88      6.07 o 
   2   2  13      156.04      134.98      5.12 o 
   3   2  13       20.58       29.24      2.99 o 
   4   2  13       89.13       85.13      5.14 o 
   5   2  13       31.75       36.48      4.54 o 
   0   3  13        0.00        3.75      3.22 o 
   1   3  13      129.42      120.70      4.82 o 
   2   3  13       15.61       14.88      2.92 o 
   3   3  13       14.90       14.47      2.85 o 
   4   3  13        1.37        8.05      3.41 o 
   5   3  13       60.67       56.31      5.58 o 
   0   4  13       22.75       33.21      4.64 o 
   1   4  13        8.47       14.16      2.74 o 
   2   4  13        8.56        8.60      3.69 o 
   3   4  13        4.09        7.06      2.94 o 
   4   4  13        3.04        5.78      2.97 o 
   5   4  13        6.08        8.22      4.62 o 
   0   5  13        3.08        0.74      3.47 o 
   1   5  13       57.35       63.85      4.59 o 
   2   5  13        1.31        3.34      2.85 o 
   3   5  13       24.41       24.29      3.74 o 
   4   5  13        1.01        7.37      4.10 o 
   5   5  13       14.33        6.97      4.91 o 
   0   6  13        0.79        1.56      3.27 o 
   1   6  13       21.04       21.28      3.42 o 
   2   6  13        3.22        6.97      3.19 o 
   3   6  13       22.96       25.08      5.06 o 
   4   6  13        1.64        3.44      4.59 o 
   0   7  13       11.37       11.16      4.79 o 
   1   7  13        8.33        6.29      3.21 o 
   2   7  13        5.83        9.46      3.80 o 
   3   7  13        0.93        6.23      4.62 o 
   0   8  13        0.77        8.34      5.63 o 
   1   8  13       17.83       22.65      4.78 o 
   2   8  13        2.64       -0.51      4.23 o 
   0   0  14       15.97        7.31      6.92 o 
   1   0  14        0.31       -2.57      3.65 o 
   2   0  14        4.22       -1.13      3.46 o 
   3   0  14        0.50        1.87      3.38 o 
   4   0  14        1.72       -4.32      4.96 o 
   5   0  14        0.12        7.03      9.71 o 
   0   1  14       18.55       21.45      4.57 o 
   1   1  14       26.59       29.78      3.69 o 
   2   1  14      112.80      103.52      5.60 o 
   3   1  14        3.31        5.80      2.53 o 
   4   1  14       25.53       22.71      3.95 o 
   5   1  14        9.01        8.53      3.97 o 
   0   2  14       76.27       61.49      6.76 o 
   1   2  14       10.24       19.34      3.29 o 
   2   2  14       16.24       17.80      3.13 o 
   3   2  14       11.91       12.50      3.73 o 
   4   2  14       17.15       23.62      4.57 o 
   5   2  14        0.20        4.05      4.27 o 
   0   3  14        3.50       -2.20      3.69 o 
   1   3  14       24.10       21.84      3.12 o 
   2   3  14       15.45       23.34      3.50 o 
   3   3  14       31.15       33.37      4.33 o 
   4   3  14        1.23        0.33      2.76 o 
   5   3  14        1.79        8.37      4.74 o 
   0   4  14       18.18       17.25      4.83 o 
   1   4  14        5.65        3.93      2.45 o 
   2   4  14       44.52       44.65      4.27 o 
   3   4  14        6.77        4.59      3.26 o 
   4   4  14       20.80       29.59      5.59 o 
   0   5  14       44.22       43.64      5.45 o 
   1   5  14       25.18       28.00      4.24 o 
   2   5  14       12.73       19.95      3.75 o 
   3   5  14        3.69       16.33      4.45 o 
   4   5  14       20.88       22.54      5.91 o 
   0   6  14        0.77        3.35      4.39 o 
   1   6  14       23.01       36.04      4.54 o 
   2   6  14        9.23        9.19      3.82 o 
   3   6  14       15.76       19.34      4.80 o 
   0   7  14        6.53        5.31      5.20 o 
   1   7  14       11.74       21.56      4.99 o 
   2   7  14        0.02       -0.03      4.85 o 
   1   0  15        2.52        5.59      6.16 o 
   2   0  15       17.89       16.78      5.64 o 
   3   0  15        0.70        4.93      5.06 o 
   4   0  15        2.21        0.05      4.53 o 
   0   1  15       18.03       15.36      5.06 o 
   1   1  15       26.70       25.75      3.62 o 
   2   1  15        8.22       10.09      3.51 o 
   3   1  15       29.23       37.93      5.17 o 
   4   1  15        2.46        6.26      4.55 o 
   0   2  15       39.85       41.22      5.96 o 
   1   2  15       13.16       22.16      3.64 o 
   2   2  15       14.11       15.38      3.90 o 
   3   2  15       20.58       23.61      4.54 o 
   4   2  15       20.38       15.33      4.34 o 
   0   3  15        3.75        8.94      4.56 o 
   1   3  15        6.01       10.39      3.31 o 
   2   3  15        2.39        1.38      3.11 o 
   3   3  15        5.33        5.26      3.18 o 
   4   3  15        1.73        1.89      3.12 o 
   0   4  15       46.69       58.72      7.49 o 
   1   4  15        1.85       -0.42      2.73 o 
   2   4  15        6.36        7.84      3.84 o 
   3   4  15        1.23       10.43      4.15 o 
   0   5  15        5.64        1.09      5.25 o 
   1   5  15        2.91        6.95      3.90 o 
   2   5  15       39.77       34.61      5.24 o 
   3   5  15       12.43        9.31      4.70 o 
   0   6  15       14.68       25.30      8.46 o 
   1   6  15        0.80        4.25      4.08 o 
   2   6  15       18.39       24.22      5.30 o 
   0   0  16        5.28       -3.51      5.89 o 
   1   0  16        4.73        6.93      4.96 o 
   2   0  16        2.47        3.12      4.56 o 
   3   0  16        8.32        0.33      6.81 o 
   0   1  16        3.93        4.04      4.34 o 
   1   1  16        4.63        5.73      3.28 o 
   2   1  16        4.89       11.77      3.87 o 
   3   1  16        3.17       11.64      4.33 o 
   0   2  16       11.04        7.67      4.74 o 
   1   2  16       17.96       28.23      4.20 o 
   2   2  16        3.44        6.22      3.80 o 
   3   2  16        2.68        2.05      3.63 o 
   0   3  16        2.40        4.02      4.49 o 
   1   3  16       12.62       10.77      3.76 o 
   2   3  16        3.96       10.04      4.07 o 
   3   3  16       10.67        8.38      4.17 o 
   0   4  16        0.15        4.02      5.44 o 
   1   4  16       21.18       20.38      4.69 o 
   2   4  16        3.03        6.30      4.14 o 
   0   5  16        1.24        3.55      6.19 o 
   1   5  16       12.77       27.71      5.82 o 
   1   0  17        7.85        7.78      5.23 o 
   2   0  17        8.06       22.61      8.35 o 
   0   1  17       31.33       42.69      7.23 o 
   1   1  17        7.77       15.44      4.20 o 
   2   1  17        4.17        8.69      4.04 o 
   0   2  17        0.19        4.53      4.59 o 
   1   2  17        1.76       12.60      4.44 o 
   2   2  17        4.14        2.97      3.87 o 
   0   3  17        7.99       10.94      6.88 o 
   1   3  17        8.71       10.90      4.59 o 
                                                 
